# Supplementary material for: Exploring Oxidative Stress in Different Endometriosis Phenoptypes: Insights from Ovarian and Systemic Perspectives by the Study of SIRT3
Source: Int J Mol Sci. 2025 Sep 18;26(18):9110. doi: 10.3390/ijms26189110 (PMC12470309; doi:10.3390/ijms26189110)
Supplement: Supplementary file 1 [file ijms-26-09110-s001.zip]

Archive with 1 entries (1 files):
- ijms-3816556-supplementary.pdf
